# Supplementary material for: Single-Lead ECG Arrhythmia Classification Based on Peak-Enhanced Attention Network and Quality-Aware GAN Data Augmentation Framework
Source: Sensors (Basel). 2026 Jun 17;26(12):3852. doi: 10.3390/s26123852 (PMC13307092; doi:10.3390/s26123852)
Supplement: Supplementary file 1 [file sensors-26-03852-s001.zip]

Archive with 1 entries (1 files):
- sensors-4342966-supplementary.pdf
